# Supplementary material for: Fragment-Based Whole Cell Screen Delivers Hits against M. tuberculosis and Non-tuberculous Mycobacteria
Source: Front Microbiol. 2016 Sep 7;7:1392. doi: 10.3389/fmicb.2016.01392 (PMC5013068; doi:10.3389/fmicb.2016.01392)
Supplement: Supplementary file 1 [file Data_Sheet_1.XLSX]

## Sheet: Supplementary Table 1
				M. tuberculosis	M.bovis BCG		M. abscessus	M. avium	S. aureus	E. coli	K. pneumoniae	A baumannii	P aeruginosa	C. albicans	C. neoformans	HepG2		A549		RBC
#	cat #	Supplier	Structures	MIC50	MIC50	fold kill at MIC90	MIC50 a		Growth Inhibition Spectrum at 32µg/mL b							CC 50 c	SI	CC 50 c	SI	CC 50 c	SI
1	T5669895	Enamine		40	4.5	100	>500	>500	>100	>100	>100	>100	>100	>100	>100	i	>24	i	>24	i	>24
2	8R-1423	Bionet		43	56	100	>500	130	>100	>100	>100	>100	>100	>100	>100	200	4.65116	i	>7	250	6.39535
3	F2144-0008	Life chemicals		51.5	20	nd	>500	>500	>100	>100	>100	>100	>100	>100	>100	nd	nd	nd	nd	i	>13
4	F3352-0018	Life chemicals		55	56	100	125	53	>100	>100	>100	>100	>100	>100	>100	45	0.818182	60	1.09091	125	2.27
5	T6160882	Enamine		60	68	10	>500	>500	>100	>100	>100	>100	>100	>100	>100	i	>41	i	>41	i	>41
6	F0802-0025	Life chemicals		91.5	53	100	>500	>500	100	>100	>100	100	>100	100	>100	75	0.819672	1000	10.929	2200	24.0437
7	7F-387S	Bionet		104	18.5	10	150	145	>100	>100	>100	>100	>100	>100	>100	850	8.17308	1800	17.3077	i	>23
8	GC-0756	Bionet		122.5	13.25	100	>500	275	>100	100	>100	100	>100	100	>100	900	7.34694	i	>20	i	>20
9	5141291	Chembridge		126	39	10	>500	>500	>100	>100	>100	>100	>100	>100	>100	500	3.96825	i	>20	i	>18
10	4002549	Chembridge		131	52.5	10	>500	>500	>100	>100	>100	>100	>100	>100	>100	900	6.87023	1900	14.5038	2100	16.0305
11	BA-0843	Bionet		143	47	100	125	95	A	i	i	A	i	A	A	1000	6.99301	800	5.59441	800	5.59441
12	F2144-0009	Life chemicals		153	162	nd	>500	>500	i	i	i	i	i	A	i	nd	nd	nd	nd	nd	nd
13	T6245763	Enamine		161.5	65	10	>500	45	A	i	i	i	i	i	i	1500	9.28793	2000	12.3839	i	>13
14	9099186	Chembridge		163.5	85	1000	>500	90	i	i	i	i	i	i	i	600	3.66972	800	5	i	>10
15	JS-0067	Bionet		163.5	105.5	100	>500	>500	i	i	i	i	i	A	A	400	2.44648	450	3	i	>9
16	12W-0858	Bionet		163.5	151	100	>500	100	i	i	i	i	i	i	i	400	2.44648	600	3.66972	1900	11.6208
17	GC-0752	Bionet		166	14	100	425	220	i	i	i	A	i	i	i	750	4.51807	i	>15	i	>15
18	KD-0713	Bionet		171.5	102.5	100	200	140	i	i	i	i	i	i	i	315	1.83673	215	1.25364	950	5.53936
19	6X-0237	Bionet		179	144	100	345	230	i	i	i	i	i	i	i	110	0.614525	115	0.642458	350	1.95531
20	DB-0810	Bionet		180	130	100	>500	135	i	i	i	i	i	i	i	175	0.972222	250	1.38889	450	2.5
21	F2624-0082	Life chemicals		188.5	100.5	100	>500	200	i	i	i	i	i	i	i	i	>6	i	>6	i	>7
22	T5889085	Enamine		193	179	10	160	150	i	i	i	i	i	i	i	550	2.84974	700	3.62694	600	3.10881
23	T0512-8791	Enamine		193	92	10	>500	>500	i	i	i	i	i	i	i	1950	10.1036	i	>13	425	2.20207
24	12R-0262	Bionet		195.5	102	10	75	90	i	i	i	i	i	i	i	550	2.8133	800	4.09207	700	3.58056
25	T6404614	Enamine		203.5	139	100	195	195	i	i	i	i	i	i	i	800	3.9312	1900	9.33661	700	3.4398
26	4R-0312	Bionet		209	80.5	10	75	130	i	i	i	i	i	i	i	400	1.91388	600	2.87081	500	2.39234
27	12W-0916	Bionet		256	34	100	75	100	i	i	i	i	i	i	i	255	0.996094	500	1.95312	300	1.17188
28	T5584008	Enamine		263	139	10	>500	>500	i	i	i	i	i	i	i	400	1.52091	1000	3.80228	1800	6.84411
29	T6563982	Enamine		267	155.5	10	>500	>500	i	i	i	i	i	i	i	2000	7.49064	i	>9	i	>9
30	4003326	Chembridge		294.5	232	10	>500	>500	i	i	i	A	i	i	i	i	>8	i	>8	i	>8
31	6X-0249	Bionet		303.5	164	100	365	195	i	i	i	i	i	i	i	125	0.411862	150	0.494234	275	0.906096
32	T5483321	Enamine		324.5	171	100	>500	275	i	i	i	i	i	i	i	550	1.69492	975	3.00462	500	1.54083
33	T6347771	Enamine		332	318.5	100	>500	>500	i	i	i	i	i	i	i	450	1.35542	1100	3.31325	i	>8
34	T0517-8545	Enamine		338	180	10	>500	>500	i	i	i	i	i	A	i	2000	5.91716	i	>7	i	>7
35	4027446	Chembridge		343	35.5	100	>500	215	i	i	i	A	i	i	A	450	1.31195	i	>7	i	>7
36	T6985443	Enamine		357.5	86.5	100	145	100	A	i	i	i	i	i	i	400	1.11888	700	1.95804	450	1.25874
37	F6143-0016	Life chemicals		397	190.5	100	>500	>500	i	i	i	i	i	i	i	950	2.39295	i	>6	1650	4.15617
38	T5727170	Enamine		399.5	92	10	>500	250	i	i	i	A	i	i	i	450	1.12641	800	2.0025	750	1.87735
